# Supplementary material for: Hypervolume Niche Dynamics and Global Invasion Risk of Phenacoccus solenopsis under Climate Change
Source: Insects. 2024 Apr 5;15(4):250. doi: 10.3390/insects15040250 (PMC11050190; doi:10.3390/insects15040250)
Supplement: Supplementary file 1 [file insects-15-00250-s001.zip]

Archive with 1 entries (1 files):
- insects-2940450-supplementary.pdf
